# Supplementary material for: What we can and cannot see from the surveillance for drug-resistant Pseudomonas aeruginosa—Findings from the evaluation of a surveillance system for multidrug-resistant P. aeruginosa infections in Japan
Source: PLoS One. 2025 Aug 4;20(8):e0329635. doi: 10.1371/journal.pone.0329635 (PMC12321080; doi:10.1371/journal.pone.0329635)
Supplement: S1 Table — (XLSX) [file pone.0329635.s004.xlsx]

## Sheet: Sheet1
S1 Table. Criteria related to drug resistance in Pseudomonas aeruginosa
Antimicrobials	Minimum inhibitory concentration (µg/mL)
	Resistant criteria in Japanese surveillance system [1]	CLSI [2]		EUCAST [3]
		Susceptible	Resistant	Susceptible	Resistant
Imipenem*	≥16	≤2	≥8	≤0.001	>4
Amikacin	≥32	≤16	≥64	≤16	>16
Ciprofloxacin†	≥4	≤0.5	≥2	≤0.001	>0.5
Antimicrobials	Zone diameter (mm)
	Resistant criteria in Japanese surveillance system [1]	CLSI [2]		EUCAST [3]
		Susceptible	Resistant	Susceptible	Resistant
Imipenem*	≤13	≥19	≤15	≥50	<20
Amikacin	≤14	≥17	≤14	≥15	<15
Ciprofloxacin†	≤15	≥25	≤18	≥50	<26
CLSI, Clinical and Laboratory Standards Institute; EUCAST, European Committee on Antimicrobial Susceptibility Testing
In Japan, the criterion for multidrug-resistant Pseudomonas aeruginosa is resistance to all of three anti-pseudomonas antibiotics: carbapenems, amikacin, and ciprofloxacin
*The criteria are considered met if P. aeruginosa is resistant to any carbapenem other than imipenem
†The criteria are considered met if P. aeruginosa is resistant to any fluoroquinolone other than ciprofloxacin
[1] Ministry of Health, Labour and Welfare. Multi-drug resistant P. aeruginosa (in Japanese). 2024. Available from: https://www.mhlw.go.jp/bunya/kenkou/kekkaku-kansenshou11/01-05-42-01.html [Accessed 3 July 2024].
[2] Clinical and Laboratory Standards Institute (CLSI). Performance Standards for Antimicrobial Susceptibility Testing, 34th Edition. CLSI Supplement M100. Clinical and Laboratory Standards Institute, USA, 2024.
[3] European Committee on Antimicrobial Susceptibility Testing. Breakpoint tables for interpretation of MICs and zone diameters. Version 14.0. 2024. Available from: https://www.eucast.org/fileadmin/src/media/PDFs/EUCAST_files/Breakpoint_tables/v_14.0_Breakpoint_Tables.pdf [Accessed 25 May 2024].
