# Supplementary material for: What we can and cannot see from the surveillance for drug-resistant Pseudomonas aeruginosa—Findings from the evaluation of a surveillance system for multidrug-resistant P. aeruginosa infections in Japan
Source: PLoS One. 2025 Aug 4;20(8):e0329635. doi: 10.1371/journal.pone.0329635 (PMC12321080; doi:10.1371/journal.pone.0329635)
Supplement: S2 Table — (XLSX) [file pone.0329635.s005.xlsx]

## Sheet: Data
S2 Table. Distribution of age group and sex in reports of MDRP infections to NESID from 347 DSSs
All caseas		Total (n=1670)	2013 (n=319)	2014 (n=268)	2015 (n=217)	2016 (n=157)	2017 (n=128)	2018 (n=121)	2019 (n=127)	2020 (n=104)	2021 (n=118)	2022 (n=111)
	Age group, n
	0-10	25	6	2	2	1	5	1	1	4	3	0
	11-20	12	1	1	1	2	1	1	2	1	0	2
	21-30	36	4	3	6	6	5	1	1	3	3	4
	31-40	35	5	6	2	2	0	3	5	4	5	3
	41-50	63	9	7	8	7	2	9	6	6	6	3
	51-60	142	22	24	26	13	8	14	7	8	11	9
	61-70	270	61	38	31	26	26	24	24	12	13	15
	Older than 70	1087	211	187	141	100	81	68	81	66	77	75
Male		Total (n=1168)	2013 (n=226)	2014 (n=191)	2015 (n=147)	2016 (n=114)	2017 (n=89)	2018 (n=89)	2019 (n=95)	2020 (n=64)	2021 (n=80)	2022 (n=73)
	Age group, n
	0-10	15	4	1	1	1	2	1	0	2	3	0
	11-20	6	1	1	0	1	1	0	2	0	0	0
	21-30	24	2	3	5	6	2	1	0	0	2	3
	31-40	21	3	3	0	1	0	3	4	3	3	1
	41-50	41	4	4	3	7	2	4	4	4	6	3
	51-60	101	18	15	21	9	6	8	7	4	8	5
	61-70	208	48	30	23	24	20	18	18	7	8	12
	Older than 70	752	146	134	94	65	56	54	60	44	50	49
Female		Total (n=502)	2013 (n=93)	2014 (n=77)	2015 (n=70)	2016 (n=43)	2017 (n=39)	2018 (n=32)	2019 (n=32)	2020 (n=40)	2021 (n=38)	2022 (n=38)
	Age group, n
	0-10	10	2	1	1	0	3	0	1	2	0	0
	11-20	6	0	0	1	1	0	1	0	1	0	2
	21-30	12	2	0	1	0	3	0	1	3	1	1
	31-40	14	2	3	2	1	0	0	1	1	2	2
	41-50	22	5	3	5	0	0	5	2	2	0	0
	51-60	41	4	9	5	4	2	6	0	4	3	4
	61-70	62	13	8	8	2	6	6	6	5	5	3
	Older than 70	335	65	53	47	35	25	14	21	22	27	26
NESID, National Epidemiological Surveillance of Infectious Diseases; MDRP, multidrug-resistant Pseudomonas aeruginosa The third-party data of NESID are on the public Japanese website at https://id-info.jihs.go.jp/surveillance/idwr/annual/2022/index.html and https://id-info.jihs.go.jp/surveillance/idwr/annual/2022/archive/index.html. Readers can access these websites to download Table 12-1 for eac…
