# Supplementary material for: What we can and cannot see from the surveillance for drug-resistant Pseudomonas aeruginosa—Findings from the evaluation of a surveillance system for multidrug-resistant P. aeruginosa infections in Japan
Source: PLoS One. 2025 Aug 4;20(8):e0329635. doi: 10.1371/journal.pone.0329635 (PMC12321080; doi:10.1371/journal.pone.0329635)
Supplement: S3 Table — (XLSX) [file pone.0329635.s006.xlsx]

## Sheet: Data
S3 Table. Dataset on the distribution of TDSSs in Japan
Prefecture	Percentage of TDSSs among all hospitals	Percentage of hospitals with 300 beds or more among the TDSSs
Hokkaido	<5%	≥60% and <80%
Aomori	≥5% and <10%	≥80%
Iwate	≥15%	≥40% and <60%
Miyagi	≥5% and <10%	≥80%
Akita	≥10% and <15%	≥80%
Yamagata	≥10% and <15%	≥80%
Fukushima	≥5% and <10%	≥80%
Ibaraki	≥5% and <10%	≥60% and <80%
Tochigi	≥5% and <10%	≥80%
Gunma	≥5% and <10%	≥80%
Saitama	<5%	≥80%
Chiba	<5%	≥80%
Tokyo	<5%	≥80%
Kanagawa	<5%	≥80%
Niigata	≥5% and <10%	≥60% and <80%
Toyama	<5%	≥80%
Ishikawa	≥5% and <10%	≥80%
Fukui	≥5% and <10%	≥60% and <80%
Yamanashi	≥15%	≥40% and <60%
Nagano	≥5% and <10%	≥80%
Gifu	≥5% and <10%	≥80%
Shizuoka	≥5% and <10%	≥60% and <80%
Aichi	<5%	≥80%
Mie	≥5% and <10%	≥60% and <80%
Shiga	≥10% and <15%	≥80%
Kyoto	<5%	≥60% and <80%
Osaka	<5%	≥80%
Hyogo	<5%	≥80%
Nara	≥5% and <10%	≥80%
Wakayama	≥10% and <15%	≥80%
Tottori	≥10% and <15%	≥80%
Shimane	≥15%	≥40% and <60%
Okayama	<5%	≥60% and <80%
Hiroshima	≥5% and <10%	≥60% and <80%
Yamaguchi	≥5% and <10%	≥80%
Tokushima	≥5% and <10%	≥40% and <60%
Kagawa	≥5% and <10%	≥60% and <80%
Ehime	<5%	≥60% and <80%
Kochi	≥5% and <10%	≥80%
Fukuoka	<5%	≥60% and <80%
Saga	≥5% and <10%	≥80%
Nagasaki	≥5% and <10%	≥40% and <60%
Kumamoto	≥5% and <10%	≥40% and <60%
Oita	≥5% and <10%	<40%
Miyazaki	≥5% and <10%	≥40% and <60%
Kagoshima	<5%	<40%
Okinawa	≥5% and <10%	≥80%
TDSS, target designated sentinel site.
We calculated the percentage of TDSSs among all hospitals in each prefecture based on public data [1].
[1] e-Stat. 2021 Medical Facility (Status) Survey Nationwide. Number of hospitals by year and prefecture (in Japanese). 2023. Available from: https://www.e-stat.go.jp/dbview?sid=0002013722 [Accessed 24 June 2025]
