# Supplementary material for: What we can and cannot see from the surveillance for drug-resistant Pseudomonas aeruginosa—Findings from the evaluation of a surveillance system for multidrug-resistant P. aeruginosa infections in Japan
Source: PLoS One. 2025 Aug 4;20(8):e0329635. doi: 10.1371/journal.pone.0329635 (PMC12321080; doi:10.1371/journal.pone.0329635)
Supplement: S4 Table — (XLSX) [file pone.0329635.s007.xlsx]

## Sheet: Data
S4 Table. Dataset associated with the response to the questionnaire survey from 234 TDSSs
Hospital ID	Number of beds	Presence of infection control specialist	Occupation of infection control specialists 1: Yes					Presence of microbiology laboratory	Number of bacteriology technologists working at hospital	Personnel responsible for registering patient information to NESID 1: Yes						Antimicrobial susceptibility testing criteria used 1: Yes				Testing equipment used for antimicrobial susceptibility 1: Yes			Presence of in-hospital testing for antimicrobial resistance genes	2018		2019		2020		2021		2022
			Infection control doctor	Certified nurse in infection control	Board-certified infection control pharmacy specialist	Infection control microbiological technologist	Others			Administrative staff	Laboratory technician	Nurse	Doctor	Others	Unknown	CLSI	EUCAST	Others	Unknown	WalkAway (Beckman Coulter)	VITEK (bioMérieux)	Others		Number of patients detected with MDRP	Number of cases of MDRP infections excluding colonization	Number of patients detected with MDRP	Number of cases of MDRP infections excluding colonization	Number of patients detected with MDRP	Number of cases of MDRP infections excluding colonization	Number of patients detected with MDRP	Number of cases of MDRP infections excluding colonization	Number of patients detected with MDRP	Number of cases of MDRP infections excluding colonization
0001	<200	Yes	1				1	Yes	3	1						1				1			No	0	0	0	0	0	0	0	0	1	0
0002	<200	No						No															No	0	0	0	0	0	0	0	0	0	0
0003	≥600	Yes	1	1	1	1		Yes	7						1	1				1			Yes	0	0	1	0	0	0	5	0	1	0
0004	400–499	Yes	1	1	1	1		Yes	4		1		1			1				1			Yes	0	0	2	2	2	2	1	1	0	0
0005	≥600	Yes	1	1	1			Yes	5					1		1				1			No	1	1	3	2	2	2	0	0	2	1
0006	<200	Yes		1				Yes	2	1	1					1						1	No	0	0	0	0	0	0	0	0	0	0
0007	300–399	Yes	1	1				Yes	3			1				1				1		1	No	1	1	1	0	0	0	0	0	0	0
0008	500–599	Yes	1	1			1	Yes	5	1	1	1				1						1	No	0	0	0	0	0	0	0	0	0	0
0009	500–599	Yes		1				Yes	2			1				1						1	No	0	0	0	0	0	0	0	0	0	0
0010	<200	Yes	1					No	0				1			1				1			No	0	0	0	0	0	0	0	0	0	0
0011	500–599	Yes	1	1	1	1		Yes	4							1				1			No	6	1	3	0	6	0	0	0	1	0
0012	400–499	Yes		1	1	1		Yes	3						1	1				1			No	0	0	0	0	1	1	0	0	0	0
0013	200–299	Yes	1	1				Yes	3			1				1						1	No	0	0	0	0	0	0	0	0	0	0
0014	400–499	Yes	1	1	1			Yes	4					1		1				1			Yes	9	4	3	0	3	1	2	0	2	0
0015	≥600	Yes	1	1	1		1	Yes	5							1				1			Yes	2	0	2	0	1	0	0	0	4	0
0016	200–299	Yes		1				No	1		1	1				1						1	No	0	0	0	0	0	0	0	0	0	0
0017	200–299	Yes	1	1				Yes	2							1					1		No	0	0	0	0	0	0	0	0	0	0
0018	400–499	Yes	1	1				Yes	3			1				1				1			Yes	1	0	2	0	0	0	0	0	1	2
0019	400–499	Yes	1	1	1			Yes	6	1						1				1			No	0	0	1	0	0	0	0	0	0	0
0020	300–399	Yes	1	1				Yes	2						1	1						1	No	0	0	0	0	0	0	0	0	0	0
0021	400–499	Yes	1	1				Yes	5	1						1					1		No	0	0	0	0	0	0	1	0	0	0
0022	200–299	Yes	1	1				No	0	1						1					1		No	0	0	0	0	0	0	0	0	0	0
0023	<200	Yes	1	1				Yes	2	1						1					1		No	0	0	0	0	0	0	0	0	0	0
0024	400–499	Yes	1	1		1		Yes	2	1						1				1			Yes	0	0	1	0	0	0	0	0	0	0
0025	400–499	Yes	1	1	1	1		Yes	4	1	1	1	1			1				1			Yes	0	0	1	0	0	0	0	0	0	0
0026	300–399	Yes	1	1	1	1		Yes	5			1				1				1			No	0	0	0	0	0	0	0	0	2	1
0027	300–399	Yes	1	1	1			Yes	2							1				1			No	0	0	0	0	0	0	0	0	0	0
0028	<200	Yes		1				No	2			1											No	0	0	0	0	0	0	0	0	0	0
0029	<200	Yes	1	1				No	1.5	1						1						1	No	0	0	0	0	0	0	0	0	0	0
0030	400–499	Yes	1	1				Yes	2		1					1				1			No	0	0	0	0	0	0	0	0	0	0
0031	300–399	Yes	1		1		1	No	1							1						1	No	0	0	0	0	0	0	0	0	0	0
0032	400–499	Yes	1	1	1	1		Yes	5							1						1	Yes	0	0	0	0	0	0	0	0	0	0
0033	<200	Yes	1					Yes	1			1	1			1				1			No	0	0	0	0	0	0	0	0	0	0
NA	≥600	Yes	1	1	1			Yes	6			1	1			1						1	No	0	0	2	Unknown	0	0	0	0	0	0
0034	300–399	Yes	1	1				Yes	2	1						1				1			No	0	0	0	0	0	0	0	0	0	0
0035	≥600	Yes	1	1	1			Yes	5			1				1					1		No	0	0	0	0	1	1	0	0	0	0
0036	300–399	Yes	1	1				Yes	5		1					1					1		No	1	0	0	0	1	0	0	0	0	0
0037	300–399	Yes	1	1	1	1		Yes	3	1						1						1	Yes	2	2	0	0	1	1	0	0	0	0
0038	400–499	Yes	1	1				Yes	3		1					1					1		No	0	0	0	0	0	0	0	0	0	0
0039	≥600	Yes	1	1				Yes	4							1					1		No	0	0	1	1	0	0	1	0	1	1
0040	300–399	Yes		1	1			Yes	5		1	1				1						1	Yes	0	0	0	0	0	0	0	0	0	0
0041	300–399	Yes	1	1	1	1		Yes	2	1			1			1					1		Yes	0	0	0	0	0	0	0	0	0	0
0042	300–399	Yes	1	1	1			Yes	5	1						1	1			1			No	0	0	0	0	0	0	0	0	0	0
0043	300–399	Yes	1	1				Yes	3							1				1			No	1	0	1	0	0	0	0	0	0	0
0044	400–499	Yes		1				Yes	3	1		1				1					1		No	0	0	0	0	0	0	0	0	1	0
0045	300–399	Yes	1	1				Yes	2							1				1			No	0	0	1	0	0	0	0	0	0	0
0046	400–499	Yes	1	1				Yes	3		1					1						1	No	0	0	0	0	0	0	0	0	0	0
0047	400–499	Yes	1	1				Yes	4		1					1				1			No	2	1	1	1	1	1	1	1	1	1
0048	500–599	Yes	1	1	1	1		Yes	4		1					1				1			Yes	0	0	0	0	0	0	0	0	0	0
0049	400–499	Yes	1	1				Yes	2							1					1		No	0	0	0	0	0	0	0	0	0	0
0050	400–499	Yes	1	1	1	1		Yes	2–6							1					1		Yes	0	0	1	1	1	0	0	0	0	0
0051	400–499	Yes	1	1	1	1		Yes	5						1	1					1		Yes	2	2	3	2	2	1	1	0	1	0
0052	300–399	Yes	1	1	1	1		Yes	7	1						1						1	Yes	3	1	1	0	0	0	0	0	0	0
0053	200–299	Yes	1	1				Yes	3							1					1		Yes	0	0	0	0	0	0	0	0	0	0
0054	300–399	Yes	1	1	1	1		Yes	5						1	1				1			No	1	0	1	0	4	1	1	0	1	0
0055	200–299	Yes	1	1	1			Yes	1						1	1				1			Yes	0	0	0	0	0	0	0	0	0	0
0056	≥600	Yes	1	1				Yes	5	1						1				1			Yes	0	0	0	0	0	0	1	0	0	0
0057	400–499	Yes	1	1				Yes	2							1				1			No	0	0	0	0	1	1	0	0	0	0
0058	400–499	Yes	1	1				Yes	2							1					1		No	0	0	0	0	1	0	0	0	0	0
0059	300–399	Yes		1				Yes	5	1	1					1						1	Yes	3	3	2	2	0	0	0	0	0	0
0060	300–399	Yes		1				Yes	5		1					1						1	Yes	0	0	0	0	0	0	0	0	0	0
0061	500–599	Yes	1	1	1	1		Yes	4	1		1				1				1			Yes	2	0	1	0	3	0	4	0	2	0
0062	<200	No						No	1		1					1							No	0	0	0	0	0	0	0	0	0	0
0063	400–499	Yes	1	1				Yes	5		1	1				1						1	No	0	0	0	0	0	0	1	0	0	0
0064	200–299	Yes		1				No	1	1						1					1		No	0	0	0	0	0	0	0	0	1	0
0065	<200	Yes		1				Yes	2	1						1				1			No	0	0	0	0	0	0	0	0	0	0
0066	300–399	Yes	1	1	1	1		Yes	4							1				1			No	0	0	0	0	0	0	0	0	0	0
0067	<200	Yes	1	1				No	1		1	1												0	0	0	0	0	0	0	0	0	0
0068	400–499	Yes	1	1	1	1		Yes	5						1	1						1	No	0	0	1	0	0	0	0	0	0	0
0069	400–499	Yes						Yes	3.5			1				1				1			Yes	0	0	0	0	0	0	0	0	0	0
0070	300–399	Yes	1	1	1			Yes	2	1		1				1						1	No	0	0	0	0	0	0	0	0	0	0
0071	300–399	Yes		1		1		Yes	3							1				1			No	1	0	1	0	0	0	0	0	0	0
0072	400–499	Yes	1	1		1		Yes	2	1						1				1			No	0	0	0	0	0	0	0	0	2	0
0073	200–299	No						No	0	1						1				1			No	0	0	0	0	0	0	1	0	0	0
0074	<200	Yes		1				No															No	0	0	0	0	0	0	0	0	0	0
0075	200–299	Yes						Yes	2	1	1					1						1	No	0	0	0	0	0	0	0	0	0	0
0076	≥600	Yes		1				Yes	5		1					1						1	Yes	1	1	0	0	1	1	3	2	4	4
0077	≥600	Yes	1	1		1		Yes	7	1						1				1			Yes	3	1	6	3	2	0	3	0	1	0
0078	500–599	Yes	1	1	1	1		Yes	7							1					1		No	1	0	0	0	0	0	0	0	0	0
0079	500–599	Yes		1				Yes	4							1						1	No	0	0	0	0	1	0	0	0	0	0
0080	<200	Yes	1					Yes	2	1						1						1	No	0	0	0	0	0	0	0	0	0	0
0081	200–299	Yes	1	1				Yes	3			1				1				1			No	0	0	1	1	0	0	0	0	0	0
0082	200–299	Yes	1				1	Yes	2						1	1					1		No	0	0	0	0	0	0	0	0	0	0
0083	300–399	Yes	1	1		1		Yes	3		1	1				1					1		No	3	3	1	1	1	0	1	1	0	0
0084	300–399	Yes	1	1				Yes	3			1				1					1		Yes	0	0	0	0	0	0	0	0	0	0
0085	≥600	Yes	1	1	1	1		Yes	4						1	1				1			Yes	0	0	0	0	0	0	0	0	0	0
0086	<200	Yes		1				No	0	1		1							1	1			No	1	0	0	0	0	0	0	0	1	0
0087	<200	Yes	1	1				Yes	2						1	1				1			No	0	0	0	0	0	0	0	0	0	0
0088	<200	Yes		1				Yes	1			1				1					1	1	No	3	3	0	0	0	0	0	0	0	0
0089	400–499	Yes	1	1				Yes	3							1					1		No	0	0	0	0	0	0	0	0	0	0
0090	≥600	Yes	1	1	1	1		Yes	7	1		1				1						1	No	1	0	2	0	0	0	1	0	0	0
0091	200–299	Yes		1				Yes	3							1				1			No	1	0	2	0	0	0	1	0	0	0
0092	≥600	Yes	1	1	1	1		Yes	11		1					1				1			No	2	0	5	4	0	0	3	1	4	2
0093	400–499	Yes	1	1		1		Yes	3						1	1					1		No	0	0	2	0	0	0	1	0	0	0
0094	≥600	Yes	1	1	1	1		Yes	4	1						1				1			Yes	0	0	0	0	0	0	0	0	0	0
0095	300–399	Yes	1	1	1			Yes	4	1	1	1				1						1	No	0	0	0	0	0	0	0	0	0	0
0096	≥600	Yes	1	1	1			Yes	7	1						1				1			Yes	0	0	0	0	0	0	0	0	1	0
0097	300–399	Yes	1	1	1		1	Yes	3		1	1	1			1				1			No	0	0	0	0	1	1	0	0	0	0
0098	300–399	Yes	1	1	1	1		Yes	3.5						1	1					1		Yes	0	0	0	0	0	0	0	0	0	0
0099	≥600	Yes						Yes	7						1	1				1	1		Yes	0	0	1	0	1	0	0	0	0	0
0100	300–399	Yes	1	1				Yes	3			1				1				1			No	0	0	0	0	1	1	0	0	1	0
0101	≥600	Yes	1	1		1		Yes	4						1	1				1		1	Yes	0	0	0	0	0	0	1	0	0	0
0102	300–399	Yes	1	1	1			Yes	2							1					1		No	0	0	0	0	0	0	0	0	0	0
0103	<200	Yes		1				Yes	1							1						1	No	0	0	0	0	0	0	0	0	0	0
0104	300–399	Yes	1	1		1		Yes	2	1						1				1			No	0	0	1	1	1	0	0	0	0	0
0105	≥600	Yes		1		1		Yes	7	1						1						1	Yes	0	0	0	0	0	0	0	0	0	0
0106	≥600	Yes	1	1	1	1		Yes	7			1				1					1		No	0	0	1	1	0	0	0	0	0	0
0107	400–499	Yes	1	1	1	1		Yes	3						1	1				1			No	0	0	0	0	0	0	0	0	0	0
0108	400–499	Yes	1	1				Yes	3				1			1					1		No	0	0	0	0	0	0	0	0	0	0
0109	<200	Yes	1					Yes	4	1						1						1	No	0	0	0	0	0	0	0	0	0	0
0110	≥600	Yes	1	1	1			Yes	7	1						1				1			No	2	2	1	1	0	0	0	0	0	0
0111	300–399	Yes	1	1		1		Yes	5							1					1		Yes	0	0	0	0	0	0	0	0	0	0
0112	<200	Yes		1				No	0		1	1				1				1		1	No	0	0	0	0	0	0	0	0	0	0
0113	≥600	Yes		1				Yes	4							1						1	Yes	0	0	0	0	0	0	0	0	0	0
0114	500–599	Yes	1	1		1		Yes	8						1	1						1	No	1	0	2	2	2	1	1	1	1	0
0115	300–399	Yes	1	1				Yes	4	1						1					1		Yes	0	0	1	0	2	0	0	0	0	0
0116	400–499	Yes	1	1	1			Yes	4	1						1					1		No	0	0	0	0	2	0	0	0	0	0
0117	400–499	Yes	1	1	1	1		Yes	5		1					1				1		1	Yes	0	0	0	0	0	0	0	0	0	0
0118	400–499	Yes	1	1	1	1		Yes	6							1				1			No	0	0	0	0	2	0	2	0	3	1
0119	200–299	Yes	1	1				Yes	3							1				1			No	0	0	0	0	1	0	0	0	0	0
0120	400–499	Yes				1		Yes	5							1					1	1	Yes	0	0	0	0	0	0	0	0	0	0
0121	400–499	Yes	1	1		1	1	Yes	3							1				1			No	0	0	0	0	0	0	0	0	2	0
0122	400–499	Yes	1	1	1	1		Yes	3	1		1				1					1		Yes	0	0	0	0	0	0	0	0	0	0
0123	300–399	Yes	1	1	1		1	Yes	4		1					1					1		No	0	0	0	0	0	0	1	0	1	0
0124	500–599	Yes	1	1	1		1	Yes	6							1						1	Yes	1	1	0	0	0	0	0	0	1	0
0125	<200	No						Yes	3						1	1					1		No	0	0	0	0	0	0	0	0	0	0
0126	400–499	Yes	1	1		1	1	Yes	5		1	1				1						1	No	1	1	0	0	0	0	0	0	0	0
0127	200–299	Yes	1	1				No	5	1						1						1	No	0	0	0	0	0	0	0	0	0	0
0128	≥600	Yes	1	1				Yes	5	1						1						1	Yes	0	0	0	0	0	0	0	0	0	0
0129	300–399	Yes		1	1			Yes	1							1				1			No	0	0	0	0	0	0	0	0	1	1
0130	500–599	Yes	1	1				Yes	4							1				1			No	6	1	4	3	2	2	3	1	1	0
0131	500–599	Yes	1	1	1	1		Yes	4						1	1				1			No	2	0	2	0	2	0	2	0	0	0
0132	400–499	Yes	1	1	1	1		Yes	3							1				1			No	1	0	4	1	2	0	2	1	1	0
0133	500–599	Yes	1	1	1			Yes	3	1	1					1						1	No	0	0	0	0	0	0	1	0	0	0
0134	500–599	Yes	1	1		1		Yes	6	1						1					1		No	0	0	0	0	0	0	0	0	0	0
0135	200–299	Yes		1				Yes	2			1				1						1	No	1	0	1	0	0	0	0	0	0	0
0136	300–399	Yes						Yes	3		1					1							Yes	0	0	0	0	0	0	0	0	0	0
0137	≥600	Yes	1	1	1	1		Yes	9							1						1	No	0	0	1	0	1	1	1	0	0	0
0138	≥600	Yes	1	1		1		Yes	5	1			1			1						1	Yes	0	0	0	0	0	0	0	0	0	0
0139	300–399	Yes	1	1				Yes	2	1		1							1	1			No	1	0	2	0	0	0	0	0	0	0
0140	<200	No						Yes	1.5					1		1						1	No	0	0	0	0	0	0	0	0	0	0
0141	≥600	Yes				1		Yes	7							1				1			No	1	1	3	1	3	1	4	0	10	1
0142	300–399	Yes	1	1		1		Yes	2	1						1					1		No	0	0	0	0	1	0	0	0	0	0
0143	500–599	Yes				1		Yes	4							1				1			No	1	0	1	0	0	0	1	0	1	0
0144	500–599	Yes					1	Yes	6							1				1			No	0	0	0	0	1	0	0	0	1	1
0145	300–399	Yes	1	1				Yes	1						1	1						1	No	0	0	0	0	0	0	0	0	0	0
0146	500–599	Yes	1	1		1		Yes	4							1				1			Yes	2	0	0	0	3	0	5	0	3	0
0147	300–399	Yes	1	1				Yes	5	1	1	1	1			1				1			Yes	2	0	4	0	1	1	1	0	1	0
0148	≥600	Yes	1	1			1	Yes	8	1		1				1						1	No	0	0	1	0	1	0	0	0	0	0
0149	400–499	Yes		1				Yes	4	1						1				1			Yes	0	0	0	0	0	0	2	1	1	1
0150	400–499	Yes		1				Yes	3						1	1				1			No	0	0	0	0	0	0	0	0	0	0
0151	≥600	Yes	1	1	1			Yes	6		1	1				1					1		No	0	0	0	0	0	0	0	0	0	0
0152	500–599	Yes	1	1	1	1	1	Yes	6						1	1				1			Yes	0	0	0	0	0	0	0	0	0	0
0153	≥600	Yes	1	1				Yes	7	1						1				1			Yes	1	1	0	0	0	0	0	0	0	0
0154	300–399	Yes		1				No	0						1	1							No	0	0	0	0	0	0	0	0	0	0
0155	300–399	Yes	1	1				Yes	2							1						1	No	0	0	0	0	0	0	0	0	0	0
0156	400–499	Yes	1	1	1	1		Yes	3		1					1					1	1	No	0	0	0	0	0	0	0	0	0	0
0157	300–399	Yes	1	1				Yes	6							1				1			Yes	1	0	2	0	2	1	1	0	0	0
0158	500–599	Yes	1	1	1	1		Yes	5	1		1				1				1			Yes	1	1	0	0	0	0	1	1	0	0
0159	400–499	Yes	1	1	1	1		Yes	3			1				1				1			Yes	1	0	1	0	1	0	0	0	0	0
0160	500–599	Yes	1	1				Yes	4		1					1				1			No	0	0	4	0	1	0	0	0	2	0
0161	500–599	Yes	1	1	1	1		Yes	2					1		1				1			No	2	2	1	1	2	2	0	0	0	0
0162	<200	Yes	1	1	1			Yes	4		1	1	1			1					1		Yes	0	0	2	0	0	0	0	0	0	0
0163	400–499	Yes	1	1				Yes	3		1					1						1	Yes	0	0	0	0	0	0	0	0	0	0
NA	300–399	Yes	1	1		1		Yes	3						1	1						1	No	0	Unknown	0	Unknown	0	Unknown	0	Unknown	0	Unknown
0164	≥600	Yes	1	1	1	1		Yes	6				1			1					1		Yes	1	0	2	2	1	0	0	0	0	0
0165	<200	Yes		1				No	0	1						1						1	No	0	0	0	0	0	0	0	0	0	0
0166	500–599	Yes	1	1	1		1	Yes	5	1						1						1	No	0	0	0	0	0	0	1	0	0	0
0167	500–599	Yes	1	1	1			Yes	4		1	1	1			1						1	No	0	0	0	0	0	0	0	0	0	0
0168	300–399	Yes	1	1	1			Yes	1						1	1						1	No	0	0	0	0	0	0	0	0	0	0
0169	300–399	Yes	1	1	1			Yes	2	1						1				1			Yes	2	0	1	0	0	0	0	0	1	0
0170	400–499	Yes	1	1				Yes	3						1	1						1	No	0	0	0	0	0	0	0	0	1	1
0171	≥600	Yes	1	1				Yes	9					1		1					1		No	0	0	0	0	0	0	0	0	0	0
0172	≥600	Yes	1	1	1	1		Yes	8	1						1						1	Yes	0	0	0	0	0	0	0	0	0	0
0173	400–499	Yes	1	1	1	1		Yes	3							1		1				1	Unknown	1	1	0	0	0	0	0	0	0	0
0174	<200	Yes					1	Yes	3			1							1	1			No	0	0	0	0	0	0	0	0	0	0
0175	≥600	Yes	1	1	1	1		Yes	9		1					1				1			Yes	4	3	1	0	4	3	4	4	4	4
0176	500–599	Yes	1	1	1			Yes	4	1						1						1	No	0	0	0	0	0	0	0	0	1	0
0177	300–399	Yes	1	1	1	1		Yes	5		1	1	1			1					1		No	0	0	0	0	0	0	1	1	0	0
0178	300–399	Yes		1				Yes	4			1				1				1			No	0	0	2	0	0	0	0	0	0	0
0179	300–399	Yes	1	1				Yes	2									1			1		No	0	0	0	0	0	0	0	0	0	0
0180	≥600	Yes	1	1				Yes	9							1				1			No	3	0	3	1	4	0	1	0	0	0
0181	300–399	Yes		1				Yes	1	1	1					1				1			No	1	1	1	1	1	1	0	0	2	2
0182	500–599	Yes	1	1	1	1		Yes	4							1				1			Yes	0	0	0	0	0	0	0	0	0	0
0183	500–599	Yes	1	1			1	Yes	3	1						1				1			No	1	0	1	0	0	0	0	0	1	0
0184	300–399	Yes	1	1	1	1		Yes	3						1	1				1			No	0	0	1	1	0	0	1	0	0	0
0185	300–399	Yes		1		1		Yes	5	1						1				1			Yes	0	0	0	0	0	0	0	0	0	0
0186	300–399	Yes	1	1				Yes	4						1	1				1			No	0	0	0	0	0	0	1	1	0	0
0187	≥600	Yes	1	1		1		Yes	7							1				1		1		1	0	2	2	1	0	0	0	2	1
0188	≥600	Yes	1	1	1	1		Yes	6				1			1				1			No	0	0	0	0	0	0	0	0	0	0
0189	≥600	Yes	1	1				Yes	4	1						1					1	1	No	0	0	0	0	0	0	0	0	0	0
0190	400–499	Yes	1	1				Yes	3						1	1						1	No	0	0	0	0	0	0	0	0	0	0
0191	500–599	Yes	1	1				Yes	5	1						1				1			No	0	0	8	3	6	4	2	2	2	1
0192	400–499	Yes		1				Yes	2						1	1						1	No	0	0	0	0	0	0	0	0	0	0
0193	≥600	Yes	1	1	1	1		Yes	7	1						1					1		Yes	2	0	2	1	0	0	1	1	0	0
0194	≥600	Yes						Yes	5							1						1	Yes	0	0	0	0	1	1	0	0	1	1
0195	<200	No						Yes	2							1				1			No	0	0	0	0	0	0	0	0	0	0
0196	≥600	Yes	1	1	1	1		Yes	7	1			1			1				1			Yes	4	2	1	1	2	0	0	0	0	0
0197	500–599	Yes	1	1		1		Yes	6							1					1		Yes	2	1	0	0	0	0	0	0	0	0
0198	200–299	Yes		1		1		Yes	3						1	1					1		No	0	0	0	0	0	0	0	0	0	0
0199	≥600	Yes	1	1	1	1		Yes	6			1				1				1			Yes	2	1	1	0	1	0	1	0	1	1
0200	≥600	Yes	1	1	1	1		Yes	7			1				1						1	Yes	2	1	4	1	0	0	5	4	1	0
0201	300–399	Yes	1	1				Yes	3	1						1				1			Yes	0	0	0	0	0	0	0	0	0	0
NA	300–399	Yes	1	1				Yes	3				1			1					1		Yes	Unknown	Unknown	Unknown	Unknown	0	0	0	0	0	0
0202	300–399	Yes	1	1				Yes	3							1					1		No	0	0	0	0	0	0	0	0	0	0
0203	400–499	Yes	1	1				Yes	3	1		1	1			1				1			Yes	0	0	0	0	0	0	0	0	0	0
0204	400–499	Yes	1	1				Yes	6							1						1	Yes	0	0	0	0	0	0	0	0	0	0
0205	400–499	Yes	1	1		1		Yes	3.5			1		1		1						1	Yes	0	0	0	0	0	0	1	1	0	0
0206	≥600	Yes	1					Yes	4				1			1						1	No	0	0	0	0	0	0	0	0	0	0
0207	300–399	Yes	1	1				Yes	4		1					1				1			No	1	0	0	0	0	0	1	0	0	0
0208	≥600	Yes	1	1	1	1		Yes	6	1						1				1		1	Yes	0	0	0	0	0	0	0	0	0	0
0209	≥600	Yes	1	1	1	1		Yes	5	1						1					1		Yes	0	0	0	0	0	0	3	0	0	0
0210	400–499	Yes	1	1	1	1		Yes	4	1						1				1			No	0	0	3	0	1	0	0	0	3	1
0211	300–399	Yes	1	1				Yes	3	1						1				1			Yes	0	0	0	0	0	0	0	0	0	0
0212	300–399	Yes	1	1	1			Yes	2							1					1		No	0	0	0	0	0	0	1	1	0	0
0213	300–399	Yes	1	1				Yes	2							1				1			No	0	0	0	0	0	0	0	0	0	0
0214	300–399	Yes	1					Yes	3			1				1					1		No	1	1	0	0	0	0	0	0	0	0
0215	300–399	No						Yes	3	1						1					1		No	0	0	1	0	1	0	0	0	0	0
0216	300–399	Yes	1	1				Yes	3						1	1					1		No	0	0	0	0	0	0	0	0	0	0
0217	≥600	Yes	1	1				Yes	5	1						1						1	Yes	3	0	0	0	1	0	1	0	0	0
0218	≥600	Yes	1	1	1	1		Yes	5											1			No	0	0	0	0	0	0	0	0	0	0
0219	400–499	Yes	1	1				Yes	3					1		1						1	Yes	0	0	0	0	0	0	0	0	0	0
0220	500–599	Yes		1				Yes	4						1	1					1		No	0	0	0	0	0	0	0	0	0	0
0221	400–499	Yes						Yes	3	1						1				1			No	0	0	0	0	0	0	0	0	0	0
0222	≥600	Yes	1	1	1	1		Yes	5	1						1						1	Yes	3	0	0	0	0	0	0	0	1	0
0223	200–299	Yes	1	1		1		Yes	2						1	1					1		No	1	0	0	0	1	1	2	0	2	0
0224	400–499	Yes		1				Yes	4	1	1	1				1				1			No	0	0	0	0	0	0	0	0	1	1
0225	300–399	Yes	1	1	1	1		Yes	3	1		1				1				1			No	0	0	0	0	0	0	0	0	0	0
0226	400–499	Yes		1				Yes	3			1				1						1	Yes	2	0	2	0	0	0	1	0	1	0
0227	<200	Yes		1				Yes	2		1					1					1		No	0	0	0	0	0	0	0	0	0	0
0228	300–399	Yes	1	1	1	1		Yes	2.5											1			Yes	1	1	1	1	1	1	0	0	0	0
0229	500–599	Yes	1	1	1			Yes	5						1	1				1			Yes	0	0	0	0	0	0	0	0	0	0
0230	400–499	Yes	1	1	1			Yes	4							1				1			No	1	1	1	0	1	1	0	0	0	0
0231	≥600	Yes	1	1				Yes	8			1				1						1	Yes	1	0	0	0	0	0	0	0	0	0
NESID, National Epidemiological Surveillance of Infectious Diseases; MDRP, multidrug-resistant Pseudomonas aeruginosa; TDSS, target designated sentinel site. Three hospitals that answered "Unknown" to either "the number of patients detected with MDRP" or "the number of cases of MDRP infections excluding colonization" were excluded from the analysis, and their Hospital IDs were marked as not appli…
