# Supplementary material for: What we can and cannot see from the surveillance for drug-resistant Pseudomonas aeruginosa—Findings from the evaluation of a surveillance system for multidrug-resistant P. aeruginosa infections in Japan
Source: PLoS One. 2025 Aug 4;20(8):e0329635. doi: 10.1371/journal.pone.0329635 (PMC12321080; doi:10.1371/journal.pone.0329635)
Supplement: S5 Table — (XLSX) [file pone.0329635.s008.xlsx]

## Sheet: Data
S5 Table. Comparison data between the number of MDRP infections reported to NESID by 231 TDSSs from 2018 to 2022 and the number of MDRP infections reported as accurate MDRP infections on the questionnaire survey.
Hospital ID	Number of beds	2018				2019				2020				2021				2022				Five years between 2018 and 2022
		Number of MDRP infections reported as accurate MDRP infections on the questionnaire survey	Number of reports of MDRP infections to NESID from TDSSs	Number of underreported accurate MDRP infections	Number of cases misreported as MDRP infections despite not meeting the criteria	Number of MDRP infections reported as accurate MDRP infections on the questionnaire survey	Number of reports of MDRP infections to NESID from TDSSs	Number of underreported accurate MDRP infections	Number of cases misreported as MDRP infections despite not meeting the criteria	Number of MDRP infections reported as accurate MDRP infections on the questionnaire survey	Number of reports of MDRP infections to NESID from TDSSs	Number of underreported accurate MDRP infections	Number of cases misreported as MDRP infections despite not meeting the criteria	Number of MDRP infections reported as accurate MDRP infections on the questionnaire survey	Number of reports of MDRP infections to NESID from TDSSs	Number of underreported accurate MDRP infections	Number of cases misreported as MDRP infections despite not meeting the criteria	Number of MDRP infections reported as accurate MDRP infections on the questionnaire survey	Number of reports of MDRP infections to NESID from TDSSs	Number of underreported accurate MDRP infections	Number of cases misreported as MDRP infections despite not meeting the criteria	Number of MDRP infections reported as accurate MDRP infections on the questionnaire survey	Number of reports of MDRP infections to NESID from TDSSs	Number of underreported accurate MDRP infections	Number of cases misreported as MDRP infections despite not meeting the criteria
0001	<200	0	0	0	0	0	0	0	0	0	0	0	0	0	0	0	0	0	1	0	1	0	1	0	1
0002	<200	0	0	0	0	0	0	0	0	0	0	0	0	0	0	0	0	0	0	0	0	0	0	0	0
0003	≥600	0	0	0	0	0	1	0	1	0	0	0	0	0	0	0	0	0	0	0	0	0	1	0	1
0004	400–499	0	0	0	0	2	1	1	0	2	0	2	0	1	1	0	0	0	0	0	0	5	2	3	0
0005	≥600	1	1	0	0	2	2	0	0	2	2	0	0	0	0	0	0	1	0	1	0	6	5	1	0
0006	<200	0	0	0	0	0	0	0	0	0	0	0	0	0	0	0	0	0	0	0	0	0	0	0	0
0007	300–399	1	0	1	0	0	0	0	0	0	0	0	0	0	0	0	0	0	0	0	0	1	0	1	0
0008	500–599	0	0	0	0	0	0	0	0	0	0	0	0	0	0	0	0	0	0	0	0	0	0	0	0
0009	500–599	0	0	0	0	0	0	0	0	0	0	0	0	0	0	0	0	0	0	0	0	0	0	0	0
0010	<200	0	0	0	0	0	0	0	0	0	0	0	0	0	0	0	0	0	0	0	0	0	0	0	0
0011	500–599	1	1	0	0	0	0	0	0	0	4	0	4	0	0	0	0	0	0	0	0	1	5	0	4
0012	400–499	0	0	0	0	0	0	0	0	1	0	1	0	0	0	0	0	0	0	0	0	1	0	1	0
0013	200–299	0	0	0	0	0	0	0	0	0	0	0	0	0	0	0	0	0	0	0	0	0	0	0	0
0014	400–499	4	4	0	0	0	0	0	0	1	1	0	0	0	0	0	0	0	0	0	0	5	5	0	0
0015	≥600	0	0	0	0	0	0	0	0	0	0	0	0	0	0	0	0	0	1	0	1	0	1	0	1
0016	200–299	0	0	0	0	0	0	0	0	0	0	0	0	0	0	0	0	0	10	0	10	0	10	0	10
0017	200–299	0	0	0	0	0	0	0	0	0	0	0	0	0	0	0	0	0	0	0	0	0	0	0	0
0018	400–499	0	0	0	0	0	0	0	0	0	0	0	0	0	0	0	0	2	1	1	0	2	1	1	0
0019	400–499	0	0	0	0	0	0	0	0	0	0	0	0	0	0	0	0	0	0	0	0	0	0	0	0
0020	300–399	0	0	0	0	0	0	0	0	0	0	0	0	0	0	0	0	0	0	0	0	0	0	0	0
0021	400–499	0	0	0	0	0	0	0	0	0	0	0	0	0	0	0	0	0	0	0	0	0	0	0	0
0022	200–299	0	0	0	0	0	0	0	0	0	3	0	3	0	5	0	5	0	3	0	3	0	11	0	11
0023	<200	0	1	0	1	0	0	0	0	0	0	0	0	0	0	0	0	0	0	0	0	0	1	0	1
0024	400–499	0	0	0	0	0	0	0	0	0	0	0	0	0	0	0	0	0	0	0	0	0	0	0	0
0025	400–499	0	0	0	0	0	0	0	0	0	0	0	0	0	0	0	0	0	0	0	0	0	0	0	0
0026	300–399	0	0	0	0	0	0	0	0	0	0	0	0	0	0	0	0	1	1	0	0	1	1	0	0
0027	300–399	0	0	0	0	0	1	0	1	0	0	0	0	0	0	0	0	0	0	0	0	0	1	0	1
0028	<200	0	0	0	0	0	0	0	0	0	0	0	0	0	0	0	0	0	0	0	0	0	0	0	0
0029	<200	0	0	0	0	0	0	0	0	0	0	0	0	0	1	0	1	0	0	0	0	0	1	0	1
0030	400–499	0	0	0	0	0	0	0	0	0	0	0	0	0	0	0	0	0	0	0	0	0	0	0	0
0031	300–399	0	0	0	0	0	0	0	0	0	0	0	0	0	0	0	0	0	0	0	0	0	0	0	0
0032	400–499	0	0	0	0	0	0	0	0	0	1	0	1	0	0	0	0	0	0	0	0	0	1	0	1
0033	<200	0	0	0	0	0	0	0	0	0	0	0	0	0	0	0	0	0	0	0	0	0	0	0	0
0034	300–399	0	0	0	0	0	0	0	0	0	0	0	0	0	0	0	0	0	0	0	0	0	0	0	0
0035	≥600	0	0	0	0	0	0	0	0	1	1	0	0	0	0	0	0	0	0	0	0	1	1	0	0
0036	300–399	0	0	0	0	0	0	0	0	0	1	0	1	0	0	0	0	0	0	0	0	0	1	0	1
0037	300–399	2	1	1	0	0	0	0	0	1	0	1	0	0	0	0	0	0	0	0	0	3	1	2	0
0038	400–499	0	0	0	0	0	0	0	0	0	0	0	0	0	0	0	0	0	0	0	0	0	0	0	0
0039	≥600	0	0	0	0	1	0	1	0	0	0	0	0	0	1	0	1	1	1	0	0	2	2	1	1
0040	300–399	0	0	0	0	0	0	0	0	0	0	0	0	0	0	0	0	0	0	0	0	0	0	0	0
0041	300–399	0	0	0	0	0	0	0	0	0	0	0	0	0	0	0	0	0	0	0	0	0	0	0	0
0042	300–399	0	0	0	0	0	0	0	0	0	0	0	0	0	0	0	0	0	0	0	0	0	0	0	0
0043	300–399	0	1	0	1	0	0	0	0	0	0	0	0	0	0	0	0	0	0	0	0	0	1	0	1
0044	400–499	0	0	0	0	0	0	0	0	0	0	0	0	0	0	0	0	0	1	0	1	0	1	0	1
0045	300–399	0	0	0	0	0	1	0	1	0	0	0	0	0	0	0	0	0	0	0	0	0	1	0	1
0046	400–499	0	0	0	0	0	0	0	0	0	0	0	0	0	0	0	0	0	0	0	0	0	0	0	0
0047	400–499	1	1	0	0	1	0	1	0	1	0	1	0	1	0	1	0	1	0	1	0	5	1	4	0
0048	500–599	0	0	0	0	0	0	0	0	0	0	0	0	0	0	0	0	0	0	0	0	0	0	0	0
0049	400–499	0	0	0	0	0	0	0	0	0	0	0	0	0	0	0	0	0	0	0	0	0	0	0	0
0050	400–499	0	0	0	0	1	1	0	0	0	1	0	1	0	0	0	0	0	0	0	0	1	2	0	1
0051	400–499	2	0	2	0	2	1	1	0	1	0	1	0	0	5	0	5	0	2	0	2	5	8	4	7
0052	300–399	1	6	0	5	0	1	0	1	0	0	0	0	0	0	0	0	0	0	0	0	1	7	0	6
0053	200–299	0	0	0	0	0	0	0	0	0	0	0	0	0	0	0	0	0	0	0	0	0	0	0	0
0054	300–399	0	0	0	0	0	0	0	0	1	1	0	0	0	0	0	0	0	0	0	0	1	1	0	0
0055	200–299	0	0	0	0	0	0	0	0	0	0	0	0	0	0	0	0	0	0	0	0	0	0	0	0
0056	≥600	0	0	0	0	0	0	0	0	0	0	0	0	0	0	0	0	0	0	0	0	0	0	0	0
0057	400–499	0	0	0	0	0	0	0	0	1	0	1	0	0	0	0	0	0	0	0	0	1	0	1	0
0058	400–499	0	0	0	0	0	0	0	0	0	0	0	0	0	0	0	0	0	0	0	0	0	0	0	0
0059	300–399	3	3	0	0	2	1	1	0	0	0	0	0	0	0	0	0	0	0	0	0	5	4	1	0
0060	300–399	0	0	0	0	0	0	0	0	0	0	0	0	0	0	0	0	0	0	0	0	0	0	0	0
0061	500–599	0	0	0	0	0	0	0	0	0	0	0	0	0	0	0	0	0	0	0	0	0	0	0	0
0062	<200	0	0	0	0	0	0	0	0	0	0	0	0	0	0	0	0	0	0	0	0	0	0	0	0
0063	400–499	0	0	0	0	0	0	0	0	0	0	0	0	0	0	0	0	0	0	0	0	0	0	0	0
0064	200–299	0	0	0	0	0	0	0	0	0	0	0	0	0	0	0	0	0	2	0	2	0	2	0	2
0065	<200	0	0	0	0	0	0	0	0	0	0	0	0	0	0	0	0	0	0	0	0	0	0	0	0
0066	300–399	0	0	0	0	0	0	0	0	0	0	0	0	0	0	0	0	0	0	0	0	0	0	0	0
0067	<200	0	0	0	0	0	0	0	0	0	0	0	0	0	0	0	0	0	0	0	0	0	0	0	0
0068	400–499	0	0	0	0	0	0	0	0	0	0	0	0	0	0	0	0	0	0	0	0	0	0	0	0
0069	400–499	0	1	0	1	0	0	0	0	0	0	0	0	0	0	0	0	0	0	0	0	0	1	0	1
0070	300–399	0	0	0	0	0	0	0	0	0	0	0	0	0	0	0	0	0	0	0	0	0	0	0	0
0071	300–399	0	0	0	0	0	1	0	1	0	0	0	0	0	1	0	1	0	0	0	0	0	2	0	2
0072	400–499	0	0	0	0	0	0	0	0	0	0	0	0	0	0	0	0	0	0	0	0	0	0	0	0
0073	200–299	0	0	0	0	0	1	0	1	0	0	0	0	0	0	0	0	0	0	0	0	0	1	0	1
0074	<200	0	0	0	0	0	0	0	0	0	0	0	0	0	0	0	0	0	0	0	0	0	0	0	0
0075	200–299	0	0	0	0	0	0	0	0	0	0	0	0	0	0	0	0	0	0	0	0	0	0	0	0
0076	≥600	1	0	1	0	0	0	0	0	1	0	1	0	2	2	0	0	4	2	2	0	8	4	4	0
0077	≥600	1	1	0	0	3	3	0	0	0	0	0	0	0	0	0	0	0	0	0	0	4	4	0	0
0078	500–599	0	1	0	1	0	0	0	0	0	0	0	0	0	0	0	0	0	0	0	0	0	1	0	1
0079	500–599	0	0	0	0	0	0	0	0	0	0	0	0	0	0	0	0	0	0	0	0	0	0	0	0
0080	<200	0	0	0	0	0	0	0	0	0	0	0	0	0	0	0	0	0	0	0	0	0	0	0	0
0081	200–299	0	0	0	0	1	1	0	0	0	0	0	0	0	0	0	0	0	0	0	0	1	1	0	0
0082	200–299	0	0	0	0	0	0	0	0	0	0	0	0	0	0	0	0	0	0	0	0	0	0	0	0
0083	300–399	3	0	3	0	1	1	0	0	0	0	0	0	1	0	1	0	0	0	0	0	5	1	4	0
0084	300–399	0	0	0	0	0	0	0	0	0	1	0	1	0	0	0	0	0	0	0	0	0	1	0	1
0085	≥600	0	0	0	0	0	0	0	0	0	0	0	0	0	0	0	0	0	0	0	0	0	0	0	0
0086	<200	0	0	0	0	0	0	0	0	0	0	0	0	0	0	0	0	0	0	0	0	0	0	0	0
0087	<200	0	0	0	0	0	0	0	0	0	0	0	0	0	0	0	0	0	0	0	0	0	0	0	0
0088	<200	3	4	0	1	0	0	0	0	0	0	0	0	0	0	0	0	0	0	0	0	3	4	0	1
0089	400–499	0	0	0	0	0	0	0	0	0	0	0	0	0	0	0	0	0	0	0	0	0	0	0	0
0090	≥600	0	1	0	1	0	1	0	1	0	0	0	0	0	0	0	0	0	0	0	0	0	2	0	2
0091	200–299	0	0	0	0	0	1	0	1	0	0	0	0	0	1	0	1	0	0	0	0	0	2	0	2
0092	≥600	0	0	0	0	4	2	2	0	0	0	0	0	1	0	1	0	2	0	2	0	7	2	5	0
0093	400–499	0	0	0	0	0	0	0	0	0	0	0	0	0	0	0	0	0	0	0	0	0	0	0	0
0094	≥600	0	0	0	0	0	0	0	0	0	0	0	0	0	0	0	0	0	0	0	0	0	0	0	0
0095	300–399	0	0	0	0	0	0	0	0	0	0	0	0	0	0	0	0	0	0	0	0	0	0	0	0
0096	≥600	0	1	0	1	0	1	0	1	0	0	0	0	0	0	0	0	0	1	0	1	0	3	0	3
0097	300–399	0	0	0	0	0	0	0	0	1	2	0	1	0	0	0	0	0	0	0	0	1	2	0	1
0098	300–399	0	0	0	0	0	0	0	0	0	0	0	0	0	0	0	0	0	0	0	0	0	0	0	0
0099	≥600	0	0	0	0	0	0	0	0	0	1	0	1	0	0	0	0	0	0	0	0	0	1	0	1
0100	300–399	0	0	0	0	0	0	0	0	1	1	0	0	0	0	0	0	0	1	0	1	1	2	0	1
0101	≥600	0	0	0	0	0	0	0	0	0	0	0	0	0	0	0	0	0	0	0	0	0	0	0	0
0102	300–399	0	0	0	0	0	0	0	0	0	0	0	0	0	0	0	0	0	0	0	0	0	0	0	0
0103	<200	0	0	0	0	0	0	0	0	0	0	0	0	0	0	0	0	0	0	0	0	0	0	0	0
0104	300–399	0	0	0	0	1	1	0	0	0	0	0	0	0	0	0	0	0	0	0	0	1	1	0	0
0105	≥600	0	0	0	0	0	0	0	0	0	0	0	0	0	0	0	0	0	0	0	0	0	0	0	0
0106	≥600	0	0	0	0	1	1	0	0	0	0	0	0	0	0	0	0	0	0	0	0	1	1	0	0
0107	400–499	0	0	0	0	0	0	0	0	0	0	0	0	0	0	0	0	0	0	0	0	0	0	0	0
0108	400–499	0	0	0	0	0	0	0	0	0	0	0	0	0	0	0	0	0	0	0	0	0	0	0	0
0109	<200	0	0	0	0	0	0	0	0	0	0	0	0	0	0	0	0	0	0	0	0	0	0	0	0
0110	≥600	2	0	2	0	1	1	0	0	0	0	0	0	0	0	0	0	0	0	0	0	3	1	2	0
0111	300–399	0	0	0	0	0	0	0	0	0	0	0	0	0	0	0	0	0	0	0	0	0	0	0	0
0112	<200	0	0	0	0	0	0	0	0	0	0	0	0	0	2	0	2	0	3	0	3	0	5	0	5
0113	≥600	0	0	0	0	0	0	0	0	0	0	0	0	0	0	0	0	0	0	0	0	0	0	0	0
0114	500–599	0	0	0	0	2	2	0	0	1	0	1	0	1	1	0	0	0	0	0	0	4	3	1	0
0115	300–399	0	0	0	0	0	0	0	0	0	2	0	2	0	0	0	0	0	0	0	0	0	2	0	2
0116	400–499	0	0	0	0	0	0	0	0	0	1	0	1	0	3	0	3	0	0	0	0	0	4	0	4
0117	400–499	0	0	0	0	0	0	0	0	0	0	0	0	0	0	0	0	0	0	0	0	0	0	0	0
0118	400–499	0	0	0	0	0	0	0	0	0	0	0	0	0	0	0	0	1	1	0	0	1	1	0	0
0119	200–299	0	0	0	0	0	0	0	0	0	0	0	0	0	0	0	0	0	0	0	0	0	0	0	0
0120	400–499	0	0	0	0	0	0	0	0	0	0	0	0	0	0	0	0	0	0	0	0	0	0	0	0
0121	400–499	0	0	0	0	0	0	0	0	0	0	0	0	0	0	0	0	0	0	0	0	0	0	0	0
0122	400–499	0	0	0	0	0	0	0	0	0	0	0	0	0	0	0	0	0	0	0	0	0	0	0	0
0123	300–399	0	0	0	0	0	0	0	0	0	1	0	1	0	0	0	0	0	0	0	0	0	1	0	1
0124	500–599	1	1	0	0	0	0	0	0	0	0	0	0	0	0	0	0	0	0	0	0	1	1	0	0
0125	<200	0	0	0	0	0	0	0	0	0	0	0	0	0	0	0	0	0	0	0	0	0	0	0	0
0126	400–499	1	2	0	1	0	0	0	0	0	0	0	0	0	0	0	0	0	0	0	0	1	2	0	1
0127	200–299	0	0	0	0	0	0	0	0	0	0	0	0	0	0	0	0	0	0	0	0	0	0	0	0
0128	≥600	0	0	0	0	0	0	0	0	0	0	0	0	0	0	0	0	0	0	0	0	0	0	0	0
0129	300–399	0	0	0	0	0	0	0	0	0	0	0	0	0	0	0	0	1	2	0	1	1	2	0	1
0130	500–599	1	0	1	0	3	0	3	0	2	0	2	0	1	0	1	0	0	0	0	0	7	0	7	0
0131	500–599	0	1	0	1	0	1	0	1	0	0	0	0	0	2	0	2	0	0	0	0	0	4	0	4
0132	400–499	0	0	0	0	1	1	0	0	0	0	0	0	1	1	0	0	0	0	0	0	2	2	0	0
0133	500–599	0	0	0	0	0	0	0	0	0	3	0	3	0	0	0	0	0	0	0	0	0	3	0	3
0134	500–599	0	0	0	0	0	0	0	0	0	0	0	0	0	0	0	0	0	0	0	0	0	0	0	0
0135	200–299	0	0	0	0	0	0	0	0	0	0	0	0	0	0	0	0	0	0	0	0	0	0	0	0
0136	300–399	0	0	0	0	0	0	0	0	0	0	0	0	0	0	0	0	0	0	0	0	0	0	0	0
0137	≥600	0	0	0	0	0	0	0	0	1	1	0	0	0	1	0	1	0	0	0	0	1	2	0	1
0138	≥600	0	0	0	0	0	0	0	0	0	0	0	0	0	0	0	0	0	0	0	0	0	0	0	0
0139	300–399	0	0	0	0	0	0	0	0	0	0	0	0	0	0	0	0	0	0	0	0	0	0	0	0
0140	<200	0	0	0	0	0	0	0	0	0	0	0	0	0	0	0	0	0	0	0	0	0	0	0	0
0141	≥600	1	1	0	0	1	2	0	1	1	1	0	0	0	0	0	0	1	1	0	0	4	5	0	1
0142	300–399	0	0	0	0	0	0	0	0	0	1	0	1	0	0	0	0	0	0	0	0	0	1	0	1
0143	500–599	0	0	0	0	0	0	0	0	0	0	0	0	0	1	0	1	0	1	0	1	0	2	0	2
0144	500–599	0	0	0	0	0	1	0	1	0	0	0	0	0	0	0	0	1	3	0	2	1	4	0	3
0145	300–399	0	0	0	0	0	0	0	0	0	0	0	0	0	0	0	0	0	0	0	0	0	0	0	0
0146	500–599	0	0	0	0	0	0	0	0	0	1	0	1	0	0	0	0	0	1	0	1	0	2	0	2
0147	300–399	0	0	0	0	0	0	0	0	1	1	0	0	0	0	0	0	0	0	0	0	1	1	0	0
0148	≥600	0	1	0	1	0	2	0	2	0	1	0	1	0	0	0	0	0	0	0	0	0	4	0	4
0149	400–499	0	0	0	0	0	0	0	0	0	0	0	0	1	1	0	0	1	0	1	0	2	1	1	0
0150	400–499	0	0	0	0	0	0	0	0	0	0	0	0	0	0	0	0	0	0	0	0	0	0	0	0
0151	≥600	0	0	0	0	0	0	0	0	0	0	0	0	0	0	0	0	0	0	0	0	0	0	0	0
0152	500–599	0	0	0	0	0	0	0	0	0	0	0	0	0	0	0	0	0	0	0	0	0	0	0	0
0153	≥600	1	1	0	0	0	0	0	0	0	0	0	0	0	0	0	0	0	4	0	4	1	5	0	4
0154	300–399	0	0	0	0	0	0	0	0	0	0	0	0	0	0	0	0	0	0	0	0	0	0	0	0
0155	300–399	0	0	0	0	0	0	0	0	0	0	0	0	0	0	0	0	0	0	0	0	0	0	0	0
0156	400–499	0	0	0	0	0	0	0	0	0	0	0	0	0	0	0	0	0	0	0	0	0	0	0	0
0157	300–399	0	0	0	0	0	0	0	0	1	1	0	0	0	0	0	0	0	0	0	0	1	1	0	0
0158	500–599	1	2	0	1	0	0	0	0	0	0	0	0	1	0	1	0	0	0	0	0	2	2	1	1
0159	400–499	0	0	0	0	0	0	0	0	0	0	0	0	0	0	0	0	0	0	0	0	0	0	0	0
0160	500–599	0	0	0	0	0	0	0	0	0	0	0	0	0	0	0	0	0	0	0	0	0	0	0	0
0161	500–599	2	1	1	0	1	0	1	0	2	0	2	0	0	0	0	0	0	0	0	0	5	1	4	0
0162	<200	0	0	0	0	0	0	0	0	0	0	0	0	0	0	0	0	0	0	0	0	0	0	0	0
0163	400–499	0	0	0	0	0	2	0	2	0	0	0	0	0	0	0	0	0	0	0	0	0	2	0	2
0164	≥600	0	0	0	0	2	0	2	0	0	0	0	0	0	0	0	0	0	0	0	0	2	0	2	0
0165	<200	0	0	0	0	0	0	0	0	0	0	0	0	0	0	0	0	0	0	0	0	0	0	0	0
0166	500–599	0	0	0	0	0	0	0	0	0	0	0	0	0	3	0	3	0	0	0	0	0	3	0	3
0167	500–599	0	0	0	0	0	0	0	0	0	0	0	0	0	0	0	0	0	0	0	0	0	0	0	0
0168	300–399	0	0	0	0	0	0	0	0	0	0	0	0	0	0	0	0	0	0	0	0	0	0	0	0
0169	300–399	0	0	0	0	0	0	0	0	0	0	0	0	0	0	0	0	0	0	0	0	0	0	0	0
0170	400–499	0	0	0	0	0	0	0	0	0	0	0	0	0	0	0	0	1	1	0	0	1	1	0	0
0171	≥600	0	0	0	0	0	0	0	0	0	0	0	0	0	0	0	0	0	0	0	0	0	0	0	0
0172	≥600	0	0	0	0	0	0	0	0	0	0	0	0	0	0	0	0	0	0	0	0	0	0	0	0
0173	400–499	1	0	1	0	0	0	0	0	0	0	0	0	0	0	0	0	0	0	0	0	1	0	1	0
0174	<200	0	1	0	1	0	1	0	1	0	1	0	1	0	1	0	1	0	0	0	0	0	4	0	4
0175	≥600	3	3	0	0	0	0	0	0	3	2	1	0	4	2	2	0	4	2	2	0	14	9	5	0
0176	500–599	0	0	0	0	0	0	0	0	0	0	0	0	0	0	0	0	0	0	0	0	0	0	0	0
0177	300–399	0	0	0	0	0	0	0	0	0	0	0	0	1	1	0	0	0	0	0	0	1	1	0	0
0178	300–399	0	0	0	0	0	1	0	1	0	0	0	0	0	0	0	0	0	0	0	0	0	1	0	1
0179	300–399	0	0	0	0	0	0	0	0	0	0	0	0	0	0	0	0	0	0	0	0	0	0	0	0
0180	≥600	0	0	0	0	1	1	0	0	0	2	0	2	0	2	0	2	0	0	0	0	1	5	0	4
0181	300–399	1	1	0	0	1	0	1	0	1	0	1	0	0	0	0	0	2	0	2	0	5	1	4	0
0182	500–599	0	0	0	0	0	1	0	1	0	0	0	0	0	0	0	0	0	1	0	1	0	2	0	2
0183	500–599	0	0	0	0	0	0	0	0	0	0	0	0	0	0	0	0	0	0	0	0	0	0	0	0
0184	300–399	0	0	0	0	1	1	0	0	0	0	0	0	0	0	0	0	0	0	0	0	1	1	0	0
0185	300–399	0	0	0	0	0	0	0	0	0	0	0	0	0	0	0	0	0	0	0	0	0	0	0	0
0186	300–399	0	0	0	0	0	0	0	0	0	0	0	0	1	1	0	0	0	0	0	0	1	1	0	0
0187	≥600	0	0	0	0	2	2	0	0	0	0	0	0	0	0	0	0	1	0	1	0	3	2	1	0
0188	≥600	0	0	0	0	0	0	0	0	0	2	0	2	0	2	0	2	0	0	0	0	0	4	0	4
0189	≥600	0	0	0	0	0	0	0	0	0	0	0	0	0	0	0	0	0	0	0	0	0	0	0	0
0190	400–499	0	0	0	0	0	0	0	0	0	0	0	0	0	0	0	0	0	0	0	0	0	0	0	0
0191	500–599	0	0	0	0	3	4	0	1	4	6	0	2	2	2	0	0	1	2	0	1	10	14	0	4
0192	400–499	0	0	0	0	0	0	0	0	0	0	0	0	0	0	0	0	0	0	0	0	0	0	0	0
0193	≥600	0	1	0	1	1	1	0	0	0	0	0	0	1	0	1	0	0	0	0	0	2	2	1	1
0194	≥600	0	0	0	0	0	0	0	0	1	0	1	0	0	0	0	0	1	0	1	0	2	0	2	0
0195	<200	0	1	0	1	0	2	0	2	0	0	0	0	0	0	0	0	0	0	0	0	0	3	0	3
0196	≥600	2	1	1	0	1	1	0	0	0	0	0	0	0	0	0	0	0	0	0	0	3	2	1	0
0197	500–599	1	1	0	0	0	2	0	2	0	0	0	0	0	0	0	0	0	0	0	0	1	3	0	2
0198	200–299	0	0	0	0	0	0	0	0	0	0	0	0	0	0	0	0	0	0	0	0	0	0	0	0
0199	≥600	1	1	0	0	0	0	0	0	0	0	0	0	0	0	0	0	1	1	0	0	2	2	0	0
0200	≥600	1	2	0	1	1	1	0	0	0	0	0	0	4	4	0	0	0	0	0	0	6	7	0	1
0201	300–399	0	0	0	0	0	0	0	0	0	0	0	0	0	0	0	0	0	0	0	0	0	0	0	0
0202	300–399	0	0	0	0	0	0	0	0	0	0	0	0	0	0	0	0	0	0	0	0	0	0	0	0
0203	400–499	0	0	0	0	0	0	0	0	0	0	0	0	0	0	0	0	0	0	0	0	0	0	0	0
0204	400–499	0	0	0	0	0	1	0	1	0	0	0	0	0	1	0	1	0	0	0	0	0	2	0	2
0205	400–499	0	0	0	0	0	0	0	0	0	0	0	0	1	1	0	0	0	0	0	0	1	1	0	0
0206	≥600	0	0	0	0	0	0	0	0	0	0	0	0	0	0	0	0	0	0	0	0	0	0	0	0
0207	300–399	0	0	0	0	0	0	0	0	0	0	0	0	0	1	0	1	0	0	0	0	0	1	0	1
0208	≥600	0	0	0	0	0	0	0	0	0	0	0	0	0	0	0	0	0	0	0	0	0	0	0	0
0209	≥600	0	0	0	0	0	0	0	0	0	0	0	0	0	0	0	0	0	0	0	0	0	0	0	0
0210	400–499	0	0	0	0	0	0	0	0	0	0	0	0	0	0	0	0	1	0	1	0	1	0	1	0
0211	300–399	0	1	0	1	0	0	0	0	0	0	0	0	0	0	0	0	0	0	0	0	0	1	0	1
0212	300–399	0	0	0	0	0	0	0	0	0	0	0	0	1	1	0	0	0	0	0	0	1	1	0	0
0213	300–399	0	0	0	0	0	0	0	0	0	0	0	0	0	2	0	2	0	0	0	0	0	2	0	2
0214	300–399	1	1	0	0	0	0	0	0	0	0	0	0	0	0	0	0	0	0	0	0	1	1	0	0
0215	300–399	0	0	0	0	0	0	0	0	0	0	0	0	0	0	0	0	0	0	0	0	0	0	0	0
0216	300–399	0	0	0	0	0	0	0	0	0	0	0	0	0	0	0	0	0	0	0	0	0	0	0	0
0217	≥600	0	0	0	0	0	0	0	0	0	0	0	0	0	0	0	0	0	0	0	0	0	0	0	0
0218	≥600	0	0	0	0	0	0	0	0	0	0	0	0	0	0	0	0	0	0	0	0	0	0	0	0
0219	400–499	0	0	0	0	0	0	0	0	0	0	0	0	0	0	0	0	0	0	0	0	0	0	0	0
0220	500–599	0	0	0	0	0	0	0	0	0	0	0	0	0	0	0	0	0	0	0	0	0	0	0	0
0221	400–499	0	0	0	0	0	0	0	0	0	0	0	0	0	0	0	0	0	0	0	0	0	0	0	0
0222	≥600	0	5	0	5	0	0	0	0	0	0	0	0	0	0	0	0	0	0	0	0	0	5	0	5
0223	200–299	0	0	0	0	0	0	0	0	1	1	0	0	0	0	0	0	0	1	0	1	1	2	0	1
0224	400–499	0	0	0	0	0	0	0	0	0	0	0	0	0	0	0	0	1	0	1	0	1	0	1	0
0225	300–399	0	0	0	0	0	0	0	0	0	0	0	0	0	2	0	2	0	0	0	0	0	2	0	2
0226	400–499	0	0	0	0	0	1	0	1	0	0	0	0	0	0	0	0	0	1	0	1	0	2	0	2
0227	<200	0	0	0	0	0	0	0	0	0	0	0	0	0	0	0	0	0	0	0	0	0	0	0	0
0228	300–399	1	2	0	1	1	0	1	0	1	2	0	1	0	0	0	0	0	0	0	0	3	4	1	2
0229	500–599	0	1	0	1	0	0	0	0	0	0	0	0	0	1	0	1	0	0	0	0	0	2	0	2
0230	400–499	1	1	0	0	0	1	0	1	1	1	0	0	0	0	0	0	0	0	0	0	2	3	0	1
0231	≥600	0	0	0	0	0	0	0	0	0	0	0	0	0	0	0	0	0	0	0	0	0	0	0	0
NESID, National Epidemiological Surveillance of Infectious Diseases; MDRP, multidrug-resistant Pseudomonas aeruginosa; TDSS, target designated sentinel site. Data from Hospital IDs 0016, 0022, and 0130 were excluded from the calculation of sensitivity and positive predictive value due to being outliers.
